# Supplementary material for: Integrated Fluidic Platform for Washing and Mechanical Processing of Lipoaspirate for Downstream Fat Grafting and Regenerative Applications
Source: Bioengineering (Basel). 2025 Aug 26;12(9):918. doi: 10.3390/bioengineering12090918 (PMC12467523; doi:10.3390/bioengineering12090918)
Supplement: Supplementary file 1 [file bioengineering-12-00918-s001.zip]

Archive with 3 entries (3 files):
- bioengineering-3818024-supplementary.pdf
- Video S1.mp4
- Video S2.mp4
